# Supplementary material for: Prevalence, Diagnosis, and Treatment of Cardiac Tumors: A Narrative Review
Source: J Clin Med. 2025 May 13;14(10):3392. doi: 10.3390/jcm14103392 (PMC12111963; doi:10.3390/jcm14103392)
Supplement: Supplementary file 1 [file jcm-14-03392-s001.zip]

Archive with 1 entries (1 files):
- jcm-3616328-supplementary.pdf
